# Supplementary material for: Overexpression Populus d-Type Cyclin Gene PsnCYCD1;1 Influences Cell Division and Produces Curved Leaf in Arabidopsis thaliana
Source: Int J Mol Sci. 2021 May 29;22(11):5837. doi: 10.3390/ijms22115837 (PMC8197873; doi:10.3390/ijms22115837)
Supplement: Supplementary file 1 [file ijms-22-05837-s001.zip]

Archive with 1 entries (1 files):
- ijms-1231007-supplementary.pdf
